# Supplementary material for: Unraveling the role of histone acetylation in sepsis biomarker discovery
Source: Front Mol Biosci. 2025 Apr 30;12:1582181. doi: 10.3389/fmolb.2025.1582181 (PMC12074977; doi:10.3389/fmolb.2025.1582181)
Supplement: Supplementary file 5 [file Table4.xlsx]

## Sheet: Sheet1
	id	trait	ncase	group_name	year	author	consortium	sex	pmid	population	unit	sample_size	build	ncontrol	category	subcategory	ontology	note	mr	nsnp	priority	sd	Gene
7969	eqtl-a-ENSG00000135441	ENSG00000135441	NA	public	2018	Vosa U	NA	Males and Females	NA	European	NA	14263	HG19/GRCh37	NA	NA	NA	NA	NA	1	16968	0	NA	BLOC1S1
12328	eqtl-a-ENSG00000125356	ENSG00000125356	NA	public	2018	Vosa U	NA	Males and Females	NA	European	NA	9188	HG19/GRCh37	NA	NA	NA	NA	NA	1	10125	0	NA	NDUFA1
2314	eqtl-a-ENSG00000198818	ENSG00000198818	NA	public	2018	Vosa U	NA	Males and Females	NA	European	NA	14263	HG19/GRCh37	NA	NA	NA	NA	NA	1	20343	0	NA	SFT2D1
