# Supplementary material for: Unraveling the role of histone acetylation in sepsis biomarker discovery
Source: Front Mol Biosci. 2025 Apr 30;12:1582181. doi: 10.3389/fmolb.2025.1582181 (PMC12074977; doi:10.3389/fmolb.2025.1582181)
Supplement: Supplementary file 7 [file Table5.csv]

	chr.exposure	samplesize.exposure	pos.exposure	pval.exposure	beta.exposure	se.exposure	id.exposure	SNP	effect_allele.exposure	other_allele.exposure	eaf.exposure	exposure	mr_keep.exposure	pval_origin.exposure	data_source.exposure	r2	F
9	19	27284	19303284	1.15027e-12	-0.220395	0.0309931	eqtl-a-ENSG00000064490	rs79003009	T	C	0.0382052	RFXANK	TRUE	reported	igd	0.00184995527941541	50.5640211108137
10	19	30564	19330553	1e-200	1.21686	0.0324545	eqtl-a-ENSG00000064490	rs11667950	T	G	0.0315823	RFXANK	TRUE	reported	igd	0.0439735088183256	1405.73340686883
11	19	31564	19682971	2.26986e-25	0.158733	0.0152507	eqtl-a-ENSG00000064490	rs56159542	C	T	0.814414	RFXANK	TRUE	reported	igd	0.00342038393370843	108.324669675488
16	3	31355	28303030	4.15738e-10	0.0967466	0.0154844	eqtl-a-ENSG00000066923	rs4502545	A	G	0.179583	STAG3	TRUE	reported	igd	0.00124347049811615	39.0350694847319
17	7	28587	99307453	1.11918e-22	-0.244104	0.0249075	eqtl-a-ENSG00000066923	rs80045298	A	T	0.0603557	STAG3	TRUE	reported	igd	0.00334860722854082	96.0415430330801
18	7	31469	99752566	1e-200	-0.66819	0.013939	eqtl-a-ENSG00000066923	rs55839153	A	G	0.194697	STAG3	TRUE	reported	igd	0.0680526647828331	2297.78349247858
19	7	29533	100775018	3.06987e-08	-0.199391	0.0360081	eqtl-a-ENSG00000066923	rs41281004	T	C	0.028048	STAG3	TRUE	reported	igd	0.00103717598371307	30.6606444591087
20	7	30802	99971834	5.46638e-31	-0.148022	0.0127869	eqtl-a-ENSG00000066923	rs1859788	G	A	0.688119	STAG3	TRUE	reported	igd	0.00433169395079471	133.996605971993
21	3	31684	56849749	1.20116e-18	0.107686	0.0122168	eqtl-a-ENSG00000070214	rs1354034	C	T	0.618137	SLC44A1	TRUE	reported	igd	0.00244624452013002	77.6919724486198
22	9	31567	107758309	4.61849e-22	0.182253	0.0188734	eqtl-a-ENSG00000070214	rs72736926	G	A	0.111147	SLC44A1	TRUE	reported	igd	0.00294533529876204	93.2441439740734
23	9	26617	107676577	6.06234e-10	-0.134676	0.0217616	eqtl-a-ENSG00000070214	rs62568200	C	A	0.0811902	SLC44A1	TRUE	reported	igd	0.00143686245410907	38.2971219126898
31	7	31684	140767950	4.59198e-139	0.530744	0.0211426	eqtl-a-ENSG00000090263	rs801155	G	A	0.917302	MRPS33	TRUE	reported	igd	0.0195011614834064	630.123946961541
32	7	22610	141083371	1.45613e-11	-0.260595	0.0385952	eqtl-a-ENSG00000090263	rs4726450	A	G	0.0242943	MRPS33	TRUE	reported	igd	0.00201228827795213	45.585544645075
33	7	30385	141143356	1.12435e-19	-0.33431	0.0368337	eqtl-a-ENSG00000090263	rs77446365	G	A	0.0266693	MRPS33	TRUE	reported	igd	0.00270379007713394	82.3719704298426
37	2	31569	182323766	2.51942e-12	0.0839189	0.0119848	eqtl-a-ENSG00000100097	rs1375493	A	G	0.565077	LGALS1	TRUE	reported	igd	0.00155068355753823	49.0264523743908
38	3	29452	42906116	1.65181e-08	0.135499	0.0240029	eqtl-a-ENSG00000100097	rs2228467	C	T	0.0656561	LGALS1	TRUE	reported	igd	0.00108083724364208	31.8650978097444
39	8	31569	130624105	5.21375e-09	-0.0703994	0.0120541	eqtl-a-ENSG00000100097	rs1991866	C	G	0.582429	LGALS1	TRUE	reported	igd	0.00107929092926222	34.1067879108391
40	9	31569	113920599	5.1892e-11	0.0962781	0.0146642	eqtl-a-ENSG00000100097	rs12346772	G	A	0.20713	LGALS1	TRUE	reported	igd	0.00136359324631451	43.1033234071017
42	22	27187	38069305	1e-200	-0.405828	0.0121836	eqtl-a-ENSG00000100097	rs62236671	A	G	0.330431	LGALS1	TRUE	reported	igd	0.0392102685448527	1109.43228835037
43	22	28469	38336203	1.2517e-58	0.422799	0.0261891	eqtl-a-ENSG00000100097	rs141168043	T	G	0.0535821	LGALS1	TRUE	reported	igd	0.00907186754798793	260.613101022317
50	16	30436	80959319	1e-200	0.531783	0.0139815	eqtl-a-ENSG00000103121	rs35621149	T	G	0.207363	CMC2	TRUE	reported	igd	0.0453739981842499	1446.54792359824
51	16	30434	81169993	7.48514e-11	0.151965	0.0233415	eqtl-a-ENSG00000103121	rs12934839	G	C	0.930322	CMC2	TRUE	reported	igd	0.00139080470041121	42.3839163930552
52	16	23692	80981676	3.27567e-72	0.49342	0.027456	eqtl-a-ENSG00000103121	rs8062425	G	A	0.0482699	CMC2	TRUE	reported	igd	0.0134485964012001	322.940343080181
57	7	16091	55555266	7.29794e-30	0.530899	0.0467695	eqtl-a-ENSG00000106153	rs75449432	C	T	0.016314	CHCHD2	TRUE	reported	igd	0.00794422281135837	128.838119540168
58	7	23628	55716877	1.52405e-107	0.281209	0.0127657	eqtl-a-ENSG00000106153	rs4621761	T	G	0.699632	CHCHD2	TRUE	reported	igd	0.0201239552170956	485.212970038917
59	7	21591	56060752	1e-200	1.51342	0.0360986	eqtl-a-ENSG00000106153	rs145778936	A	G	0.0247879	CHCHD2	TRUE	reported	igd	0.0752793752672108	1757.51074343501
60	7	3484	55279078	1.75021e-10	0.159721	0.0250275	eqtl-a-ENSG00000106153	rs4051	A	G	0.0599885	CHCHD2	TRUE	reported	igd	0.0115548294230877	40.7042466783549
61	7	23168	55786510	1e-200	-0.476169	0.0121342	eqtl-a-ENSG00000106153	rs10270973	C	T	0.318119	CHCHD2	TRUE	reported	igd	0.0623251943139344	1539.79337262902
62	7	8849	56263268	4.48745e-104	0.892531	0.0411986	eqtl-a-ENSG00000106153	rs73135738	G	A	0.0206238	CHCHD2	TRUE	reported	igd	0.0503666939678569	469.227583640108
67	9	31565	100509800	2.22741e-13	-0.177178	0.0241578	eqtl-a-ENSG00000106789	rs1512262	T	C	0.064647	CORO2A	TRUE	reported	igd	0.00170121645733022	53.7869983695303
68	9	28545	100926295	5.07458e-65	0.714652	0.0419688	eqtl-a-ENSG00000106789	rs140773298	T	C	0.0201108	CORO2A	TRUE	reported	igd	0.0100558037699975	289.938370364822
69	9	31235	101010350	1e-200	1.26254	0.0336531	eqtl-a-ENSG00000106789	rs12004336	A	G	0.0293005	CORO2A	TRUE	reported	igd	0.0431178487003852	1407.38310002969
70	9	26809	100827228	2.6206e-14	-0.281737	0.0369938	eqtl-a-ENSG00000106789	rs72755452	T	C	0.0264792	CORO2A	TRUE	reported	igd	0.00215879152106864	57.9959254173346
71	9	31240	100923288	2.0361e-12	0.187564	0.0266725	eqtl-a-ENSG00000106789	rs73498748	C	T	0.05236	CORO2A	TRUE	reported	igd	0.00158042389303423	49.447429469586
72	9	31355	100882509	1e-200	-0.759079	0.017728	eqtl-a-ENSG00000106789	rs7867966	G	A	0.112386	CORO2A	TRUE	reported	igd	0.0552418614350256	1833.27140658788
76	11	31470	20335391	1e-200	-0.434055	0.0113374	eqtl-a-ENSG00000109854	rs10430897	T	G	0.481623	HTATIP2	TRUE	reported	igd	0.0445035761577415	1465.66590893176
77	11	31348	20577844	4.05882e-29	0.132803	0.011857	eqtl-a-ENSG00000109854	rs10741845	A	T	0.515989	HTATIP2	TRUE	reported	igd	0.00398585778158003	125.440686758852
78	11	31354	20444739	2.45799e-10	-0.124703	0.0197018	eqtl-a-ENSG00000109854	rs55788607	G	C	0.101253	HTATIP2	TRUE	reported	igd	0.00127612867427614	40.0603083040325
82	12	26596	121384680	1.11995e-64	0.286308	0.0168595	eqtl-a-ENSG00000110871	rs7962595	C	T	0.142409	COQ5	TRUE	reported	igd	0.0107269788968126	288.366578989199
83	12	25942	121635197	7.22104e-11	-0.0927476	0.014234	eqtl-a-ENSG00000110871	rs10849853	T	C	0.224886	COQ5	TRUE	reported	igd	0.00163394633459038	42.4539353713635
84	12	26609	120714341	1.43747e-41	0.20147	0.0149169	eqtl-a-ENSG00000110871	rs2696029	C	T	0.80469	COQ5	TRUE	reported	igd	0.00680875870754612	182.402578073416
85	12	20138	121004460	3.5156e-185	0.766628	0.0264157	eqtl-a-ENSG00000110871	rs568058	A	G	0.0504519	COQ5	TRUE	reported	igd	0.0401452608311255	842.174278157438
86	12	26609	120859417	1e-200	0.698649	0.018299	eqtl-a-ENSG00000110871	rs7959743	T	C	0.107426	COQ5	TRUE	reported	igd	0.0519364504902263	1457.57437769651
87	12	25750	110653329	8.47032e-61	0.450413	0.0273816	eqtl-a-ENSG00000111231	rs12814584	G	T	0.0487329	GPN3	TRUE	reported	igd	0.0103988934609467	270.564277933018
88	12	19539	111320982	5.9731e-45	-0.626006	0.0444989	eqtl-a-ENSG00000111231	rs185155506	T	C	0.0179645	GPN3	TRUE	reported	igd	0.0100271929739878	197.885505281007
89	12	17076	111359001	2.33292e-14	-0.378437	0.0495941	eqtl-a-ENSG00000111231	rs117903410	A	G	0.0145549	GPN3	TRUE	reported	igd	0.00339830715333734	58.2205476395967
90	12	20825	110181180	6.72713e-09	0.277747	0.0479073	eqtl-a-ENSG00000111231	rs148656054	T	C	0.0156423	GPN3	TRUE	reported	igd	0.00161142447550216	33.6088499768276
91	12	26195	110278812	1e-200	-0.5417	0.0123115	eqtl-a-ENSG00000111231	rs10850838	T	C	0.289086	GPN3	TRUE	reported	igd	0.0688194541584276	1935.80930231158
92	12	9628	110829536	1.70962e-17	-0.386755	0.0454375	eqtl-a-ENSG00000111231	rs112552996	A	G	0.0173719	GPN3	TRUE	reported	igd	0.0074688046695401	72.4357220077662
95	6	30688	24620629	9.77913e-21	-0.213432	0.0228558	eqtl-a-ENSG00000112304	rs6939200	C	T	0.0726759	ACOT13	TRUE	reported	igd	0.00283351360562782	87.1962703206088
96	6	30931	24721024	7.56833e-152	0.468796	0.0178603	eqtl-a-ENSG00000112304	rs3813686	C	A	0.120368	ACOT13	TRUE	reported	igd	0.0217885866788334	688.909563119545
97	6	29622	24749242	4.14954e-36	-0.376317	0.029994	eqtl-a-ENSG00000112304	rs17419844	G	A	0.040588	ACOT13	TRUE	reported	igd	0.00528594667443987	157.401757795077
98	7	31141	28724374	3.29534e-18	-0.113911	0.0130923	eqtl-a-ENSG00000112304	rs56388170	T	G	0.289189	ACOT13	TRUE	reported	igd	0.00242500385319656	75.6957574882674
99	12	29622	54685880	2.42829e-13	-0.187463	0.0256005	eqtl-a-ENSG00000112304	rs35979828	T	C	0.0571059	ACOT13	TRUE	reported	igd	0.00180690123993785	53.6172958853765
102	5	20244	140808740	8.6816e-16	0.225397	0.0280198	eqtl-a-ENSG00000113141	rs6869347	T	C	0.0471348	IK	TRUE	reported	igd	0.00318627957112771	64.7028323918113
103	5	24491	140158240	1.46656e-74	-0.215014	0.0117695	eqtl-a-ENSG00000113141	rs2014738	T	C	0.486462	IK	TRUE	reported	igd	0.013444127378675	333.719806970065
104	5	30935	140027304	3.59749e-174	0.328234	0.0116661	eqtl-a-ENSG00000113141	rs778594	C	T	0.440452	IK	TRUE	reported	igd	0.0249512299904359	791.566966733965
108	3	31521	141364498	1.9966e-10	-0.137655	0.0216385	eqtl-a-ENSG00000114125	rs9854421	C	T	0.0821944	RNF7	TRUE	reported	igd	0.00128224926805877	40.4671035939081
109	3	31197	141767996	3.34403e-08	0.149653	0.0270992	eqtl-a-ENSG00000114125	rs1355437	C	A	0.0507033	RNF7	TRUE	reported	igd	0.000976609035756949	30.4951006612901
110	3	31529	141469078	2.79898e-125	-0.398725	0.016748	eqtl-a-ENSG00000114125	rs16851736	G	A	0.141409	RNF7	TRUE	reported	igd	0.0176592794657652	566.752545302612
114	1	21629	92753336	9.59843e-12	0.292645	0.0429577	eqtl-a-ENSG00000115350	rs141094656	C	T	0.0195137	POLE4	TRUE	reported	igd	0.00214107992022465	46.4044911589271
115	2	31355	75115108	3.91562e-17	0.10354	0.0123038	eqtl-a-ENSG00000115350	rs10194657	G	A	0.631031	POLE4	TRUE	reported	igd	0.00225346707737014	70.8125269749897
116	2	27815	75166465	3.78355e-33	-0.156574	0.0130537	eqtl-a-ENSG00000115350	rs2087172	C	G	0.289732	POLE4	TRUE	reported	igd	0.00514579421342438	143.860249698412
118	2	25528	42269859	7.39061e-09	-0.0770741	0.0133305	eqtl-a-ENSG00000115944	rs17029121	G	A	0.273883	COX7A2L	TRUE	reported	igd	0.00130779272087595	33.4264318373213
119	2	19841	43103756	4.02643e-10	-0.193163	0.0308923	eqtl-a-ENSG00000115944	rs34552756	A	G	0.0384979	COX7A2L	TRUE	reported	igd	0.00196665820923277	39.093415599685
120	2	26196	42434454	1e-200	-0.440064	0.0116205	eqtl-a-ENSG00000115944	rs6544516	C	T	0.608948	COX7A2L	TRUE	reported	igd	0.051903836641067	1433.99915485303
121	1	31569	53141670	1e-200	0.441924	0.0116742	eqtl-a-ENSG00000116171	rs269308	A	C	0.38152	SCP2	TRUE	reported	igd	0.0434211064782635	1432.89181632795
122	1	30165	52583611	4.49055e-20	-0.207441	0.0226084	eqtl-a-ENSG00000116171	rs6686632	C	T	0.074432	SCP2	TRUE	reported	igd	0.00278314490626851	84.1822913230708
123	1	30877	53453077	4.9204e-111	0.39567	0.0176716	eqtl-a-ENSG00000116171	rs7528251	G	T	0.125223	SCP2	TRUE	reported	igd	0.0159766169003861	501.286915810502
124	1	31567	53629901	6.75927e-24	0.121258	0.0120293	eqtl-a-ENSG00000116171	rs6672276	A	C	0.416616	SCP2	TRUE	reported	igd	0.0032085667330852	101.604413470832
125	1	31684	53716416	4.02838e-08	-0.0657991	0.0119864	eqtl-a-ENSG00000116171	rs3737983	A	G	0.436995	SCP2	TRUE	reported	igd	0.000950187934756808	30.1324856732962
130	1	31348	45820164	9.64051e-25	0.213918	0.0208298	eqtl-a-ENSG00000117450	rs11586695	A	G	0.0889493	PRDX1	TRUE	reported	igd	0.00335317260647587	105.462181420351
131	1	31141	45987574	7.43019e-160	-0.547419	0.0203198	eqtl-a-ENSG00000117450	rs17522918	A	C	0.0896309	PRDX1	TRUE	reported	igd	0.0227752308456022	725.726501913047
132	1	24021	46291500	4.15336e-08	0.221783	0.0404396	eqtl-a-ENSG00000117450	rs145657056	A	G	0.0221033	PRDX1	TRUE	reported	igd	0.00125057074832928	30.0750698066752
133	6	31569	108983527	1.4263e-08	-0.0722238	0.0127374	eqtl-a-ENSG00000118900	rs9398171	T	C	0.679332	UBN1	TRUE	reported	igd	0.00101741043795189	32.1493043326281
134	8	30856	126523523	2.5768e-08	-0.0662088	0.011891	eqtl-a-ENSG00000118900	rs4360309	T	C	0.495365	UBN1	TRUE	reported	igd	0.00100373464317047	31.000344800408
135	13	29277	40974023	1.4941e-09	-0.176713	0.0292333	eqtl-a-ENSG00000118900	rs77526211	A	G	0.0432109	UBN1	TRUE	reported	igd	0.00124655954475172	36.5385781859959
136	16	31050	4905691	5.87489e-27	-0.127763	0.0118841	eqtl-a-ENSG00000118900	rs9745736	G	A	0.465043	UBN1	TRUE	reported	igd	0.00370853525444212	115.571202458635
139	3	26196	56849749	1.63091e-10	0.0781972	0.0122327	eqtl-a-ENSG00000119632	rs1354034	C	T	0.618137	IFI27L2	TRUE	reported	igd	0.00155749204036967	40.8605865437499
140	14	25443	94595989	1e-200	-0.640172	0.0142212	eqtl-a-ENSG00000119632	rs2273514	C	T	0.188815	IFI27L2	TRUE	reported	igd	0.0737686789918695	2026.22057758688
141	14	21687	94468291	2.38128e-09	0.0740647	0.012407	eqtl-a-ENSG00000119632	rs10132476	T	G	0.356968	IFI27L2	TRUE	reported	igd	0.0016405008007886	35.6327153631884
146	3	31236	119957163	1.0693e-22	-0.234162	0.0238817	eqtl-a-ENSG00000121577	rs62265004	G	A	0.0660525	POPDC2	TRUE	reported	igd	0.00306840235663037	96.1334553278721
147	3	31240	119096594	6.72822e-11	0.119054	0.0182409	eqtl-a-ENSG00000121577	rs751607	T	C	0.120715	POPDC2	TRUE	reported	igd	0.00136173511200816	42.5958857421531
148	3	31176	119353844	1e-200	-0.473173	0.0114847	eqtl-a-ENSG00000121577	rs2692618	G	A	0.601318	POPDC2	TRUE	reported	igd	0.0516363016002536	1697.35521172152
149	1	31565	31764025	1.9697e-58	0.235966	0.0146417	eqtl-a-ENSG00000121766	rs6425734	C	T	0.796225	ZCCHC17	TRUE	reported	igd	0.0081611465432346	259.709798064835
150	3	31684	56849749	4.57509e-78	0.226343	0.0121013	eqtl-a-ENSG00000121766	rs1354034	C	T	0.618137	ZCCHC17	TRUE	reported	igd	0.0109209664206404	349.818413283521
151	6	30603	33055538	8.89201e-25	0.133226	0.0129625	eqtl-a-ENSG00000121766	rs9277554	T	C	0.298143	ZCCHC17	TRUE	reported	igd	0.00343985353893966	105.626297137105
154	10	31355	59412824	2.64972e-10	-0.121312	0.0192014	eqtl-a-ENSG00000122873	rs75383487	T	C	0.107326	CISD1	TRUE	reported	igd	0.00127140061477065	39.912968848035
155	10	20921	59944457	6.34308e-28	-0.134896	0.0123146	eqtl-a-ENSG00000122873	rs1211325	C	A	0.364415	CISD1	TRUE	reported	igd	0.00570284126360717	119.981974548744
156	10	31269	60144884	1e-200	-0.488218	0.013635	eqtl-a-ENSG00000122873	rs2279340	T	C	0.225538	CISD1	TRUE	reported	igd	0.0393869001727519	1282.00438649327
157	10	31469	59855400	1e-200	0.429848	0.0113408	eqtl-a-ENSG00000122873	rs10826151	C	A	0.495659	CISD1	TRUE	reported	igd	0.0436588544790539	1436.53044766158
158	10	31461	59619166	9.36268e-26	0.142343	0.0135666	eqtl-a-ENSG00000122873	rs1125478	G	A	0.742951	CISD1	TRUE	reported	igd	0.00348690948641463	110.078519366548
159	10	28374	60583584	5.00495e-15	0.180762	0.023095	eqtl-a-ENSG00000122873	rs61861308	T	C	0.0711947	CISD1	TRUE	reported	igd	0.00215437418268237	61.2558723810597
160	2	31185	8754206	1.18831e-08	-0.0715372	0.0125469	eqtl-a-ENSG00000123349	rs4669306	A	G	0.659682	PFDN5	TRUE	reported	igd	0.00104134052442453	32.5059713583914
161	7	31684	50427982	1.26386e-12	-0.0847748	0.0119433	eqtl-a-ENSG00000123349	rs6592965	A	G	0.449532	PFDN5	TRUE	reported	igd	0.00158765013553927	50.379917276648
162	17	31684	33884804	6.02143e-14	0.11632	0.0154934	eqtl-a-ENSG00000123349	rs10512472	C	T	0.179037	PFDN5	TRUE	reported	igd	0.00177583819769149	56.3621959196817
163	20	31569	4157072	1.54358e-10	-0.078954	0.012335	eqtl-a-ENSG00000123349	rs6084653	G	C	0.36636	PFDN5	TRUE	reported	igd	0.00129612198758373	40.9677820251208
165	6	31569	43658052	1.99159e-20	-0.227212	0.0245298	eqtl-a-ENSG00000124688	rs113819154	A	C	0.0624104	MAD2L1BP	TRUE	reported	igd	0.0027104099015992	85.7920409610812
166	6	31355	43724356	1.4885e-09	0.0864649	0.0143024	eqtl-a-ENSG00000124688	rs833053	C	T	0.777987	MAD2L1BP	TRUE	reported	igd	0.00116425769447517	36.5455198976194
167	6	12234	43151680	1.81009e-19	0.372388	0.0412655	eqtl-a-ENSG00000124688	rs12190942	A	G	0.0211296	MAD2L1BP	TRUE	reported	igd	0.00661252513178999	81.4228178413321
168	6	26892	43469519	1e-200	0.634507	0.0115503	eqtl-a-ENSG00000124688	rs111549887	G	C	0.323234	MAD2L1BP	TRUE	reported	igd	0.100895829673101	3017.54674202352
169	5	31569	148200011	1.23652e-13	-0.0892811	0.0120439	eqtl-a-ENSG00000124731	rs56330463	C	T	0.582097	TREM1	TRUE	reported	igd	0.00173767534269055	54.9486805099483
170	6	31355	40932837	8.3946e-28	0.136947	0.0125311	eqtl-a-ENSG00000124731	rs6920514	C	T	0.662196	TREM1	TRUE	reported	igd	0.00379462383577368	119.426017937289
171	6	31684	41170494	1e-200	0.992719	0.0175657	eqtl-a-ENSG00000124731	rs7747296	C	A	0.895449	TREM1	TRUE	reported	igd	0.0915738298683388	3193.7015613148
172	6	31567	41290313	7.06318e-110	0.261434	0.0117388	eqtl-a-ENSG00000124731	rs9471551	C	G	0.540767	TREM1	TRUE	reported	igd	0.0154693708236824	495.962924442534
173	7	30077	50370254	1.3213e-19	-0.150671	0.0166333	eqtl-a-ENSG00000124731	rs149007767	T	C	0.149708	TREM1	TRUE	reported	igd	0.00272072581831854	82.0490619872475
174	9	31569	127009395	1.20143e-12	-0.112419	0.0158223	eqtl-a-ENSG00000124731	rs55793580	T	C	0.169838	TREM1	TRUE	reported	igd	0.00159656075389676	50.4792264701282
175	12	28418	112059557	1.76799e-09	-0.0725017	0.0120481	eqtl-a-ENSG00000124731	rs11065979	T	C	0.418831	TREM1	TRUE	reported	igd	0.00127266084066504	36.2100135145778
176	3	31684	56849749	1.3556e-10	0.07854	0.0122325	eqtl-a-ENSG00000124733	rs1354034	C	T	0.618137	MEA1	TRUE	reported	igd	0.00129941132117966	41.2215131785143
177	6	31568	42960086	3.45032e-09	0.177267	0.0300009	eqtl-a-ENSG00000124733	rs112446807	T	C	0.0409353	MEA1	TRUE	reported	igd	0.0011047400723299	34.910792474569
178	6	25728	42981633	2.08065e-30	0.346807	0.0302605	eqtl-a-ENSG00000124733	rs116750300	A	C	0.0399216	MEA1	TRUE	reported	igd	0.00507932426601462	131.337803359139
179	6	31354	43014177	5.41789e-09	-0.210319	0.0360531	eqtl-a-ENSG00000124733	rs111320577	A	G	0.0279691	MEA1	TRUE	reported	igd	0.00108419579940753	34.0286003686041
183	17	25449	44227393	1.2218e-13	0.107512	0.0145003	eqtl-a-ENSG00000126267	rs2696579	A	T	0.213333	COX6B1	TRUE	reported	igd	0.00215551993769305	54.9700047957875
184	19	31015	36143992	1e-200	-0.469489	0.0112289	eqtl-a-ENSG00000126267	rs6510503	C	G	0.495603	COX6B1	TRUE	reported	igd	0.0533569364049216	1748.02809249089
185	19	20341	36141151	8.82877e-12	-0.247025	0.0361984	eqtl-a-ENSG00000126267	rs145603498	T	C	0.0277132	COX6B1	TRUE	reported	igd	0.00228421830992683	46.5650810162623
186	19	30934	36195251	3.13545e-25	-0.283937	0.027361	eqtl-a-ENSG00000126267	rs112554934	C	T	0.0493998	COX6B1	TRUE	reported	igd	0.00346924261836766	107.684195270907
195	1	31235	109797763	2.32863e-55	0.553459	0.0353136	eqtl-a-ENSG00000134222	rs6693893	C	T	0.0287462	PSRC1	TRUE	reported	igd	0.00780267401850049	245.617390047642
196	1	31684	109814880	1e-200	0.606745	0.0143416	eqtl-a-ENSG00000134222	rs4970834	T	C	0.188301	PSRC1	TRUE	reported	igd	0.0534701626790039	1789.73934809168
197	8	31569	130613614	2.8597e-10	-0.0758183	0.0120228	eqtl-a-ENSG00000134222	rs10098310	A	G	0.575007	PSRC1	TRUE	reported	igd	0.00125814085959617	39.7657634466775
199	3	26011	39307162	1.4129e-09	-0.0968427	0.015997	eqtl-a-ENSG00000135047	rs3732378	A	G	0.165434	CTSL	TRUE	reported	igd	0.00140698078193436	36.6457229853111
200	9	25942	90293359	1e-200	-0.43656	0.0115839	eqtl-a-ENSG00000135047	rs3118854	T	C	0.399258	CTSL	TRUE	reported	igd	0.0519069816293845	1420.1845993764
201	9	26278	90455292	1e-200	0.6861	0.0176073	eqtl-a-ENSG00000135047	rs72749800	G	T	0.116809	CTSL	TRUE	reported	igd	0.0546261493565003	1518.29532783711
202	9	26395	90160010	2.50098e-08	0.066277	0.0118923	eqtl-a-ENSG00000135047	rs7036598	G	A	0.491112	CTSL	TRUE	reported	igd	0.00117533471406388	31.0571116096814
203	9	25673	90359962	7.39946e-26	0.313087	0.0297761	eqtl-a-ENSG00000135047	rs12002901	C	T	0.0413528	CTSL	TRUE	reported	igd	0.00428796839717046	110.550473661114
204	13	26395	41002641	3.96963e-08	-0.0679695	0.0123756	eqtl-a-ENSG00000135047	rs1892548	C	T	0.638581	CTSL	TRUE	reported	igd	0.00114150527771429	30.162179081322
205	15	26395	80260014	1.08268e-17	-0.117745	0.0137477	eqtl-a-ENSG00000135047	rs8026803	C	T	0.247924	CTSL	TRUE	reported	igd	0.00277139173681025	73.3486198686432
206	7	26072	77706907	1.60258e-08	-0.105564	0.0186835	eqtl-a-ENSG00000135211	rs62461181	A	G	0.114318	TMEM60	TRUE	reported	igd	0.00122295199407427	31.9213968214126
207	7	17287	77148683	6.13974e-10	-0.0737198	0.0119155	eqtl-a-ENSG00000135211	rs12705019	G	T	0.534303	TMEM60	TRUE	reported	igd	0.00220934508342442	38.2730882262913
208	7	26609	77171617	1e-200	-0.456211	0.0116194	eqtl-a-ENSG00000135211	rs2052162	C	T	0.616013	TMEM60	TRUE	reported	igd	0.0547616922736886	1541.4571483363
209	7	26609	77647322	6.7655e-15	0.100071	0.012848	eqtl-a-ENSG00000135211	rs4473963	C	T	0.690593	TMEM60	TRUE	reported	igd	0.00227471947861438	60.6614489470134
210	7	26494	76913070	2.55658e-09	-0.128471	0.0215643	eqtl-a-ENSG00000135211	rs11770551	A	G	0.0828489	TMEM60	TRUE	reported	igd	0.00133785958084961	35.4900567282867
220	5	31300	43116830	9.73644e-11	0.0827089	0.0127817	eqtl-a-ENSG00000139168	rs1532331	T	G	0.683885	ZCRB1	TRUE	reported	igd	0.00133598724692807	41.8696661944237
221	12	31300	42727601	2.2182e-136	-0.55637	0.0223836	eqtl-a-ENSG00000139168	rs2406677	C	T	0.0730768	ZCRB1	TRUE	reported	igd	0.0193568287168823	617.788450398617
222	12	31300	42851438	3.23892e-17	0.136644	0.0161946	eqtl-a-ENSG00000139168	rs2053943	C	T	0.159983	ZCRB1	TRUE	reported	igd	0.00226939262907975	71.189006311132
223	12	23573	43007901	8.8247e-16	-0.231499	0.0287859	eqtl-a-ENSG00000139168	rs12427230	T	C	0.0445381	ZCRB1	TRUE	reported	igd	0.00273611187447495	64.6698369019168
224	3	31684	56849749	3.29079e-44	0.169687	0.0121668	eqtl-a-ENSG00000140374	rs1354034	C	T	0.618137	ETFA	TRUE	reported	igd	0.00610163712154134	194.498828557093
225	15	24161	75962308	1.64475e-20	-0.113934	0.0122732	eqtl-a-ENSG00000140374	rs62027236	A	G	0.372472	ETFA	TRUE	reported	igd	0.00355410198147283	86.1698060488233
226	15	15799	76946688	2.11919e-09	-0.273745	0.0457133	eqtl-a-ENSG00000140374	rs147182202	A	G	0.0172044	ETFA	TRUE	reported	igd	0.00226460792254033	35.8552093435133
227	15	30870	76472457	1e-200	0.96053	0.0219715	eqtl-a-ENSG00000140374	rs4261493	A	G	0.0694514	ETFA	TRUE	reported	igd	0.0583012437749923	1911.05996578003
228	15	20413	76784052	5.96266e-09	-0.266402	0.0457917	eqtl-a-ENSG00000140374	rs118144587	C	A	0.017147	ETFA	TRUE	reported	igd	0.00165529389002292	33.8422224132433
229	15	29143	77333335	7.06806e-54	-0.420394	0.0272028	eqtl-a-ENSG00000140374	rs61742403	T	C	0.0495263	ETFA	TRUE	reported	igd	0.00812843588290678	238.81191742263
230	15	28415	76677590	3.91742e-118	0.999903	0.0432722	eqtl-a-ENSG00000140374	rs117662656	G	A	0.0185733	ETFA	TRUE	reported	igd	0.018444421011293	533.908976131344
237	1	31684	167520464	1e-200	-0.404767	0.0124149	eqtl-a-ENSG00000143162	rs3767443	C	T	0.309557	CREG1	TRUE	reported	igd	0.0324603003264201	1062.90959977001
238	1	25037	167540757	6.1038e-25	0.3611	0.035011	eqtl-a-ENSG00000143162	rs115103580	A	G	0.0295562	CREG1	TRUE	reported	igd	0.00423079854459858	106.3680634119
239	1	25781	167609842	8.24366e-09	-0.228029	0.0395656	eqtl-a-ENSG00000143162	rs138448072	G	A	0.0231092	CREG1	TRUE	reported	igd	0.00128672493489789	33.2132183729814
240	2	31569	8762414	4.31718e-12	-0.0849131	0.0122595	eqtl-a-ENSG00000143162	rs3896594	G	T	0.377086	CREG1	TRUE	reported	igd	0.00151734234425477	47.9707338067803
241	6	31569	139840693	6.27336e-28	0.130121	0.0118776	eqtl-a-ENSG00000143162	rs592423	C	A	0.532047	CREG1	TRUE	reported	igd	0.00378729074254827	120.007911723123
242	6	31185	135435501	2.86003e-08	0.0762005	0.0137298	eqtl-a-ENSG00000143162	rs9483788	C	T	0.25001	CREG1	TRUE	reported	igd	0.000986762677107465	30.8006134560325
243	8	31569	130624105	2.51252e-08	-0.0671786	0.0120554	eqtl-a-ENSG00000143162	rs1991866	C	G	0.582429	CREG1	TRUE	reported	igd	0.000982677114285448	31.0506812605064
244	20	31569	4157072	1.62888e-08	0.0696844	0.012339	eqtl-a-ENSG00000143162	rs6084653	G	C	0.36636	CREG1	TRUE	reported	igd	0.00100928037854375	31.8921418224617
245	21	31684	30717737	1.07152e-12	-0.0846164	0.0118828	eqtl-a-ENSG00000143162	rs372883	C	T	0.494776	CREG1	TRUE	reported	igd	0.00159785370839427	50.7042191138897
247	1	31514	246874377	1e-200	-0.447454	0.0118075	eqtl-a-ENSG00000143653	rs12142368	A	G	0.360776	SCCPDH	TRUE	reported	igd	0.0435837214025665	1435.99629112519
248	1	23059	246827964	1.17058e-11	-0.276175	0.0407122	eqtl-a-ENSG00000143653	rs192213194	A	G	0.0217765	SCCPDH	TRUE	reported	igd	0.00199165122481631	46.0131444260435
249	1	25193	246853971	7.03234e-29	-0.540888	0.0485036	eqtl-a-ENSG00000143653	rs187209185	T	C	0.0151553	SCCPDH	TRUE	reported	igd	0.00491188733711496	124.346128081204
250	3	31145	128316435	7.10608e-09	-0.106385	0.0183789	eqtl-a-ENSG00000143653	rs4328821	G	A	0.118714	SCCPDH	TRUE	reported	igd	0.00107464857265131	33.5037852931233
251	19	23620	33754548	1.83612e-12	-0.153763	0.0218218	eqtl-a-ENSG00000143653	rs78744187	T	C	0.0806295	SCCPDH	TRUE	reported	igd	0.0020976387744161	49.6461723101987
256	5	30326	140739779	6.23979e-09	-0.118862	0.0204579	eqtl-a-ENSG00000146007	rs17097231	G	C	0.0931052	ZMAT2	TRUE	reported	igd	0.00111189985337777	33.7547830921985
257	5	31684	139437110	6.02143e-11	-0.0890283	0.0136064	eqtl-a-ENSG00000146007	rs155939	T	C	0.256605	ZMAT2	TRUE	reported	igd	0.00134940791137469	42.8097092084625
258	5	31684	140047600	1e-200	0.412138	0.0135038	eqtl-a-ENSG00000146007	rs2302104	T	C	0.239675	ZMAT2	TRUE	reported	igd	0.0285594313438944	931.420750822661
259	6	31569	135419018	1.69852e-08	0.0760344	0.0134806	eqtl-a-ENSG00000146007	rs9399137	C	T	0.264393	ZMAT2	TRUE	reported	igd	0.00100670806655915	31.8107777035904
260	17	31185	33875262	2.79447e-25	-0.133694	0.0128695	eqtl-a-ENSG00000146007	rs8073060	A	T	0.305723	ZMAT2	TRUE	reported	igd	0.00344869193212177	107.912718240121
261	20	31569	4157072	2.16671e-35	0.152533	0.012286	eqtl-a-ENSG00000146007	rs6084653	G	C	0.36636	ZMAT2	TRUE	reported	igd	0.0048588162659157	154.127128464965
262	20	31568	55977759	1.00099e-10	-0.0959394	0.0148357	eqtl-a-ENSG00000146007	rs11905479	A	G	0.200782	ZMAT2	TRUE	reported	igd	0.00132298797306634	41.8167614302568
263	6	20266	139114732	2.50438e-15	-0.118779	0.0150101	eqtl-a-ENSG00000146386	rs2327902	T	A	0.194274	ABRACL	TRUE	reported	igd	0.00308037977396892	62.6136896829793
264	6	25256	139322677	1e-200	-0.48227	0.0116624	eqtl-a-ENSG00000146386	rs2504383	A	G	0.366959	ABRACL	TRUE	reported	igd	0.0634143518758709	1709.89812355206
265	6	24751	139684687	1.0067e-08	-0.0701265	0.0122395	eqtl-a-ENSG00000146386	rs10872515	A	G	0.381307	ABRACL	TRUE	reported	igd	0.00132455073478823	32.8247842273415
266	6	25253	139370639	1e-200	-0.453152	0.0124041	eqtl-a-ENSG00000146386	rs4896424	G	T	0.69915	ABRACL	TRUE	reported	igd	0.0501970088215204	1334.51324277208
267	3	31470	56849749	3.44112e-63	0.203536	0.01213	eqtl-a-ENSG00000148834	rs1354034	C	T	0.618137	GSTO1	TRUE	reported	igd	0.00886739165074378	281.535566598246
268	10	26983	106179965	1.30077e-81	-0.793027	0.0414449	eqtl-a-ENSG00000148834	rs17828705	C	A	0.0205226	GSTO1	TRUE	reported	igd	0.0133872156975577	366.101547114233
269	10	31470	106022789	7.74462e-121	0.296639	0.0126907	eqtl-a-ENSG00000148834	rs4925	A	C	0.304427	GSTO1	TRUE	reported	igd	0.0170652744296816	546.333384896576
278	3	27921	16085120	8.89263e-09	0.10068	0.0175077	eqtl-a-ENSG00000154813	rs13321486	G	C	0.132979	DPH3	TRUE	reported	igd	0.00118299573803812	33.0671763389642
279	3	31470	16293425	1.60694e-147	0.301748	0.0116658	eqtl-a-ENSG00000154813	rs842246	C	T	0.461423	DPH3	TRUE	reported	igd	0.020817409614697	669.009286100068
280	3	31349	16394396	9.15988e-10	-0.0798382	0.0130386	eqtl-a-ENSG00000154813	rs55970361	G	C	0.294605	DPH3	TRUE	reported	igd	0.00119458414487906	37.491415840456
284	6	14263	139840693	2.52872e-14	0.0907099	0.0119036	eqtl-a-ENSG00000157045	rs592423	C	A	0.532047	NTAN1	TRUE	reported	igd	0.00405487299242607	58.061977690211
285	7	14263	50427982	1.52195e-25	0.124509	0.0119186	eqtl-a-ENSG00000157045	rs6592965	A	G	0.449532	NTAN1	TRUE	reported	igd	0.00759328694679494	109.116417416291
286	16	13432	15542009	1.0306e-10	0.211075	0.032662	eqtl-a-ENSG00000157045	rs62039105	T	C	0.0342824	NTAN1	TRUE	reported	igd	0.00309955362391385	41.7564314676402
287	16	14261	15150773	2.48313e-103	-0.257246	0.0119177	eqtl-a-ENSG00000157045	rs12928424	G	C	0.592556	NTAN1	TRUE	reported	igd	0.0316373721867135	465.855741489157
288	6	25735	144385777	3.07468e-19	-0.23833	0.0265822	eqtl-a-ENSG00000161638	rs149110519	T	C	0.0526158	ITGA5	TRUE	reported	igd	0.00311384489116234	80.3788578802484
289	7	31355	28724374	1.43516e-12	0.0927874	0.0131041	eqtl-a-ENSG00000161638	rs56388170	T	G	0.289189	ITGA5	TRUE	reported	igd	0.0015964779076913	50.1344103183337
290	7	30077	50370254	4.73369e-40	-0.219609	0.0165789	eqtl-a-ENSG00000161638	rs149007767	T	C	0.149708	ITGA5	TRUE	reported	igd	0.00580000125038049	175.452663271551
291	9	31569	127009395	9.60948e-13	-0.112906	0.0158221	eqtl-a-ENSG00000161638	rs55793580	T	C	0.169838	ITGA5	TRUE	reported	igd	0.00161044166619461	50.9188138561924
292	12	28673	54806037	7.98914e-11	-0.228739	0.0351874	eqtl-a-ENSG00000161638	rs11574800	C	T	0.0293881	ITGA5	TRUE	reported	igd	0.00147161214000051	42.2547743047947
293	12	25906	54805374	2.15774e-27	-0.246835	0.0227651	eqtl-a-ENSG00000161638	rs56321811	C	T	0.0731362	ITGA5	TRUE	reported	igd	0.00451759799774152	117.554924424702
297	1	31458	205304806	1e-200	0.419618	0.0117247	eqtl-a-ENSG00000163545	rs61823093	G	A	0.382712	NUAK2	TRUE	reported	igd	0.0391238033519676	1280.78764208402
298	1	25491	205235440	6.35038e-20	0.343869	0.0376294	eqtl-a-ENSG00000163545	rs113598185	T	C	0.0255211	NUAK2	TRUE	reported	igd	0.0032653080999593	83.5020982376014
299	6	25521	144385777	4.05882e-17	-0.223661	0.0265912	eqtl-a-ENSG00000163545	rs149110519	T	C	0.0526158	NUAK2	TRUE	reported	igd	0.00276442446205782	70.7409057375425
300	7	29863	50370254	4.0635e-31	0.192612	0.0166026	eqtl-a-ENSG00000163545	rs149007767	T	C	0.149708	NUAK2	TRUE	reported	igd	0.00448671103209813	134.581506459229
301	3	12801	170552971	6.15602e-17	-0.372594	0.0445574	eqtl-a-ENSG00000163584	rs138152824	C	A	0.0180812	RPL22L1	TRUE	reported	igd	0.00543278195140354	69.9140037336484
302	3	22096	170752255	6.06317e-17	-0.317782	0.037994	eqtl-a-ENSG00000163584	rs148655776	T	C	0.0250453	RPL22L1	TRUE	reported	igd	0.00315603690589667	69.950244953531
303	3	14544	170605730	8.71967e-12	-0.323792	0.0474344	eqtl-a-ENSG00000163584	rs116835737	G	T	0.015946	RPL22L1	TRUE	reported	igd	0.00319354017143805	46.5892458010749
304	3	23006	170859939	2.32274e-137	0.836098	0.0335154	eqtl-a-ENSG00000163584	rs77366230	G	A	0.0311758	RPL22L1	TRUE	reported	igd	0.0263385826421203	622.282802109466
305	3	20811	170860449	7.17794e-13	-0.315197	0.0439238	eqtl-a-ENSG00000163584	rs113403096	G	A	0.0186415	RPL22L1	TRUE	reported	igd	0.00246830086821178	51.4899654931499
306	3	25431	170518288	1e-200	0.705232	0.0181271	eqtl-a-ENSG00000163584	rs6444947	A	G	0.109312	RPL22L1	TRUE	reported	igd	0.0561740620652574	1513.46786186352
307	3	25430	170549913	1e-200	1.09793	0.0214717	eqtl-a-ENSG00000163584	rs55843497	G	A	0.0696814	RPL22L1	TRUE	reported	igd	0.0932322466680686	2614.46170705171
308	3	19010	170902686	2.35321e-08	-0.260806	0.0467085	eqtl-a-ENSG00000163584	rs149224214	A	C	0.0164722	RPL22L1	TRUE	reported	igd	0.00163738011124683	31.1743654405328
310	4	29558	39495497	4.14e-144	0.716437	0.0280284	eqtl-a-ENSG00000163682	rs145323240	T	C	0.0451334	RPL9	TRUE	reported	igd	0.0216266362392917	653.326106744705
311	4	30652	39504542	5.56942e-09	-0.184832	0.0317085	eqtl-a-ENSG00000163682	rs114898413	T	A	0.0364781	RPL9	TRUE	reported	igd	0.00110729402163966	33.9761833879992
312	4	16933	39551683	5.4689e-27	0.490395	0.0455859	eqtl-a-ENSG00000163682	rs114215594	A	G	0.0172036	RPL9	TRUE	reported	igd	0.00678795678406004	115.712346719837
319	10	29836	85911157	2.03517e-57	-0.45615	0.0285613	eqtl-a-ENSG00000165678	rs12261669	T	G	0.0446468	GHITM	TRUE	reported	igd	0.00847660186165708	255.052922014244
320	10	31564	86101925	7.63168e-09	-0.109098	0.0188872	eqtl-a-ENSG00000165678	rs72841163	G	A	0.111499	GHITM	TRUE	reported	igd	0.00105596018931386	33.3634459658423
321	10	31240	85898455	1e-200	0.778868	0.0242501	eqtl-a-ENSG00000165678	rs77188443	A	G	0.0596981	GHITM	TRUE	reported	igd	0.0319654261006695	1031.50859220918
322	10	31569	85885792	1.33906e-23	0.162913	0.0162704	eqtl-a-ENSG00000165678	rs61864842	G	A	0.157753	GHITM	TRUE	reported	igd	0.00316575387364726	100.25072163979
323	14	29038	74260747	3.96917e-14	-0.188023	0.0248639	eqtl-a-ENSG00000165898	rs10132975	G	A	0.93924	ISCA2	TRUE	reported	igd	0.00196545148907903	57.1812363830954
324	14	30066	75047288	4.20533e-27	0.132212	0.0122628	eqtl-a-ENSG00000165898	rs4903245	G	T	0.627911	ISCA2	TRUE	reported	igd	0.00385133206020356	116.234103186049
325	14	26444	75688269	3.60869e-09	0.201183	0.0340907	eqtl-a-ENSG00000165898	rs80048337	A	G	0.0313904	ISCA2	TRUE	reported	igd	0.00131526113447844	34.8239374894081
326	14	29941	74870518	1e-200	-0.463883	0.0115907	eqtl-a-ENSG00000165898	rs11625667	A	G	0.614872	ISCA2	TRUE	reported	igd	0.0507806066931394	1601.65352131024
331	1	31561	39577103	1.1844e-42	-0.21133	0.0154381	eqtl-a-ENSG00000168653	rs12737806	A	G	0.178566	NDUFS5	TRUE	reported	igd	0.00590218706099105	187.373032143714
332	1	29992	39436950	1e-200	-0.682645	0.0133675	eqtl-a-ENSG00000168653	rs72660024	G	C	0.212465	NDUFS5	TRUE	reported	igd	0.0799969249491554	2607.7171308287
333	1	29992	39535259	1.60066e-69	-0.284368	0.0161351	eqtl-a-ENSG00000168653	rs34426883	T	C	0.158145	NDUFS5	TRUE	reported	igd	0.0102503350281642	310.591211469004
334	1	22127	39549449	1.13475e-22	0.419136	0.0427724	eqtl-a-ENSG00000168653	rs78051490	C	T	0.0196165	NDUFS5	TRUE	reported	igd	0.00432095279478422	96.015961019713
335	1	30077	40161552	4.30646e-08	-0.0845671	0.0154384	eqtl-a-ENSG00000168653	rs1967532	G	A	0.181106	NDUFS5	TRUE	reported	igd	0.000996622616199685	30.003327176631
337	1	23477	92878407	2.80188e-09	-0.225779	0.0379927	eqtl-a-ENSG00000168899	rs115427247	T	C	0.0251101	VAMP5	TRUE	reported	igd	0.00150200497389608	35.3126064727739
338	2	29106	85970677	2.90335e-58	-0.189819	0.0117958	eqtl-a-ENSG00000168899	rs35717723	C	A	0.499854	VAMP5	TRUE	reported	igd	0.0088185101580899	258.9373613928
339	2	31684	85684210	1.01836e-12	0.109673	0.0153863	eqtl-a-ENSG00000168899	rs6716108	G	A	0.817656	VAMP5	TRUE	reported	igd	0.00160101419035967	50.8046705775063
340	2	31566	85737719	1e-200	-0.704512	0.0158886	eqtl-a-ENSG00000168899	rs13422558	T	C	0.14386	VAMP5	TRUE	reported	igd	0.0586333594556733	1965.97508149294
341	5	31240	131813204	3.95476e-10	-0.0825303	0.0131928	eqtl-a-ENSG00000168899	rs13164856	C	T	0.283115	VAMP5	TRUE	reported	igd	0.00125111770881034	39.1313729414746
343	16	27281	28617885	2.91608e-14	-0.0926437	0.0121869	eqtl-a-ENSG00000168899	rs75301646	A	G	0.388353	VAMP5	TRUE	reported	igd	0.00211381032405271	57.7847778899107
361	1	31470	43399167	2.06586e-46	-0.221979	0.0155189	eqtl-a-ENSG00000177868	rs841858	T	G	0.175937	SVBP	TRUE	reported	igd	0.00645937943907231	204.585245919759
362	1	31470	42373900	1e-200	-0.510914	0.0128198	eqtl-a-ENSG00000177868	rs702225	C	T	0.737194	SVBP	TRUE	reported	igd	0.0480454829200419	1588.20114764043
363	1	29995	43103856	8.15455e-14	0.170346	0.0228101	eqtl-a-ENSG00000177868	rs55826845	A	G	0.0731678	SVBP	TRUE	reported	igd	0.00185589704690076	55.7674187154016
364	1	22359	43823088	1.85909e-15	0.32998	0.0415048	eqtl-a-ENSG00000177868	rs181096471	C	T	0.0209088	SVBP	TRUE	reported	igd	0.00281903319638821	63.2032973650444
365	1	31000	43201534	1e-200	-0.510073	0.0161989	eqtl-a-ENSG00000177868	rs4660658	A	G	0.148055	SVBP	TRUE	reported	igd	0.0309926698812132	991.438094549892
366	17	27110	27179590	1.10255e-13	-0.107276	0.0144421	eqtl-a-ENSG00000177868	rs35033748	C	T	0.215702	SVBP	TRUE	reported	igd	0.0020311029464669	55.1711970537206
368	7	6654	1061422	7.33331e-15	0.377602	0.048543	eqtl-a-ENSG00000178381	rs4723518	A	G	0.0151995	ZFAND2A	TRUE	reported	igd	0.0090115838500941	60.4901679917903
369	7	24450	794628	1.23481e-14	0.220526	0.0285934	eqtl-a-ENSG00000178381	rs73032446	T	C	0.0451871	ZFAND2A	TRUE	reported	igd	0.00242691106701449	59.4774682924072
370	7	26617	988009	1e-200	-0.649698	0.0159135	eqtl-a-ENSG00000178381	rs6952546	A	G	0.146597	ZFAND2A	TRUE	reported	igd	0.0589323018755828	1666.70603777463
371	7	24728	1015407	1e-200	-0.464785	0.011264	eqtl-a-ENSG00000178381	rs7811207	G	T	0.529334	ZFAND2A	TRUE	reported	igd	0.0644186317277425	1702.48696918967
375	17	26011	7761512	3.661e-62	-0.306172	0.0184015	eqtl-a-ENSG00000183011	rs12453250	A	C	0.116072	NAA38	TRUE	reported	igd	0.0105310004977115	276.815940754842
376	17	23842	7958174	1.18413e-18	0.299552	0.0339767	eqtl-a-ENSG00000183011	rs139845313	A	G	0.0315098	NAA38	TRUE	reported	igd	0.00324956930916423	77.7222963192321
377	17	15885	7636497	6.70965e-11	0.306848	0.0470121	eqtl-a-ENSG00000183011	rs117035657	A	G	0.0162432	NAA38	TRUE	reported	igd	0.00267471124512828	42.5963717007621
378	2	26953	43360065	2.56791e-08	-0.0760223	0.0136522	eqtl-a-ENSG00000183049	rs28498283	T	A	0.254318	CAMK1D	TRUE	reported	igd	0.00114913291714914	31.0059111632303
379	7	30077	50370254	1.20171e-13	0.12348	0.0166492	eqtl-a-ENSG00000183049	rs149007767	T	C	0.149708	CAMK1D	TRUE	reported	igd	0.00182548581336043	55.001891008559
380	10	31684	13169066	4.9023e-15	-0.105057	0.0134185	eqtl-a-ENSG00000183049	rs17512962	A	G	0.267372	CAMK1D	TRUE	reported	igd	0.00193091274386238	61.293530009259
381	10	31231	12241815	1e-200	-0.435027	0.0113552	eqtl-a-ENSG00000183049	rs11257593	G	A	0.533931	CAMK1D	TRUE	reported	igd	0.0448861248149637	1467.62478094556
382	10	31567	12314473	2.56448e-160	-0.318244	0.0117957	eqtl-a-ENSG00000183049	rs11257676	A	G	0.411143	CAMK1D	TRUE	reported	igd	0.0225392280869515	727.856048046001
383	10	31668	12867598	1.55203e-51	0.206269	0.0136577	eqtl-a-ENSG00000183049	rs1757051	G	C	0.751232	CAMK1D	TRUE	reported	igd	0.00715114021474142	228.079031171955
384	12	29836	54685880	4.33122e-10	0.159874	0.0256138	eqtl-a-ENSG00000183049	rs35979828	T	C	0.0571059	CAMK1D	TRUE	reported	igd	0.00130406829431545	38.9563752664535
396	7	22137	22910954	2.67621e-08	0.287653	0.0517212	eqtl-a-ENSG00000196683	rs142331326	C	T	0.0133923	TOMM7	TRUE	reported	igd	0.00139532527177136	30.9286804601276
397	7	31011	22740925	5.53478e-19	-0.125297	0.0140771	eqtl-a-ENSG00000196683	rs61336419	A	G	0.231224	TOMM7	TRUE	reported	igd	0.00254818589594066	79.2185600646774
398	7	30328	22912314	6.29361e-17	0.244192	0.029211	eqtl-a-ENSG00000196683	rs113375428	A	G	0.0431735	TOMM7	TRUE	reported	igd	0.00229893492853847	69.8781459533312
399	7	31462	22813879	1e-200	-0.505569	0.0134159	eqtl-a-ENSG00000196683	rs10270171	C	A	0.233206	TOMM7	TRUE	reported	igd	0.0431878517574674	1420.01731351923
402	11	25506	68184067	1.49692e-15	-0.372214	0.0466597	eqtl-a-ENSG00000197345	rs146948259	T	C	0.0164689	MRPL21	TRUE	reported	igd	0.00248872540822006	63.6308124308868
403	11	30193	68588176	1e-200	0.487548	0.0123734	eqtl-a-ENSG00000197345	rs61887067	A	G	0.296147	MRPL21	TRUE	reported	igd	0.048907251440405	1552.48668489322
404	11	15008	69060676	1.8395e-25	-0.433349	0.0415551	eqtl-a-ENSG00000197345	rs140756722	T	C	0.0207889	MRPL21	TRUE	reported	igd	0.00719396830214796	108.73492393818
405	11	30932	68622825	1e-200	-0.722811	0.0105237	eqtl-a-ENSG00000197345	rs2508850	C	G	0.601339	MRPL21	TRUE	reported	igd	0.132330226298642	4717.20235448208
406	11	31023	67975088	4.51648e-12	-0.187278	0.0270633	eqtl-a-ENSG00000197345	rs117619297	C	T	0.0507798	MRPL21	TRUE	reported	igd	0.00154119779531632	47.8832944363253
407	11	23631	68342402	3.79053e-17	-0.403325	0.0479059	eqtl-a-ENSG00000197345	rs75356449	T	C	0.0156014	MRPL21	TRUE	reported	igd	0.00299053890812114	70.8753994998273
408	11	31470	68799772	6.72977e-185	-0.3354	0.0115658	eqtl-a-ENSG00000197345	rs7107682	G	A	0.491206	MRPL21	TRUE	reported	igd	0.0260270480491856	840.905434151247
411	2	28279	43721508	3.65258e-22	-0.116151	0.0119985	eqtl-a-ENSG00000197632	rs12478601	T	C	0.574604	SERPINB2	TRUE	reported	igd	0.00330286753039776	93.7046792997631
412	18	28648	61574833	5.55904e-111	-0.26273	0.0117371	eqtl-a-ENSG00000197632	rs6567401	A	G	0.45907	SERPINB2	TRUE	reported	igd	0.0171898873477034	501.034235019643
413	18	24799	61609617	1.13781e-08	-0.0782018	0.0136989	eqtl-a-ENSG00000197632	rs9807661	T	A	0.25166	SERPINB2	TRUE	reported	igd	0.00131237397185943	32.5857020073675
414	18	28663	61191134	1.73768e-09	0.0896235	0.0148864	eqtl-a-ENSG00000197632	rs997466	A	G	0.800932	SERPINB2	TRUE	reported	igd	0.00126297263005539	36.2438335197614
417	6	14263	166751416	1e-200	0.469844	0.0129561	eqtl-a-ENSG00000198818	rs9356478	T	C	0.73866	SFT2D1	TRUE	reported	igd	0.0844197962064478	1314.91562258768
418	6	6762	166766492	2.39001e-12	0.287898	0.0410714	eqtl-a-ENSG00000198818	rs73032507	C	T	0.021384	SFT2D1	TRUE	reported	igd	0.00721404323634263	49.1212954267096
419	6	14262	166673913	1.1246e-150	0.328394	0.0125605	eqtl-a-ENSG00000198818	rs4710032	G	A	0.310686	SFT2D1	TRUE	reported	igd	0.0457366532651919	683.464033060975
420	2	30962	74531420	1e-200	-0.728321	0.0162448	eqtl-a-ENSG00000204822	rs9309483	C	T	0.135995	MRPL53	TRUE	reported	igd	0.0609635661256088	2009.96674800087
421	2	31230	75067477	5.2389e-09	0.0843415	0.0144433	eqtl-a-ENSG00000204822	rs74556650	A	G	0.216096	MRPL53	TRUE	reported	igd	0.00109069632804581	34.0974549010708
422	2	30077	74969533	4.06818e-29	0.177249	0.0158257	eqtl-a-ENSG00000204822	rs460048	G	A	0.831373	MRPL53	TRUE	reported	igd	0.00415336095601225	125.433300525053
427	9	26161	99192919	4.08348e-08	0.0767302	0.013983	eqtl-a-ENSG00000230989	rs10820606	C	A	0.236914	HSBP1	TRUE	reported	igd	0.0011496827526281	30.1091671161277
428	16	31565	83803160	1e-200	-0.408935	0.0122208	eqtl-a-ENSG00000230989	rs707236	A	T	0.326085	HSBP1	TRUE	reported	igd	0.0342581990109146	1119.64868277843
429	16	31355	83759856	7.3215e-39	-0.177793	0.0136354	eqtl-a-ENSG00000230989	rs10153178	C	T	0.251522	HSBP1	TRUE	reported	igd	0.00539309679332372	170.006625950335
434	17	28909	49054439	1e-200	0.42944	0.011402	eqtl-a-ENSG00000239672	rs9332407	C	T	0.450942	NME1	TRUE	reported	igd	0.0467741246438795	1418.44620046166
435	17	2910	49233224	7.88134e-13	0.252008	0.03518	eqtl-a-ENSG00000239672	rs58429717	C	T	0.0293814	NME1	TRUE	reported	igd	0.0173281622592827	51.2788643316038
436	17	28917	49504064	6.46994e-13	0.0854566	0.0118853	eqtl-a-ENSG00000239672	rs4793699	G	A	0.512233	NME1	TRUE	reported	igd	0.00178460436878346	51.6940888201225
437	17	28373	49243859	7.8886e-138	0.690963	0.0276497	eqtl-a-ENSG00000239672	rs115848216	A	G	0.0465375	NME1	TRUE	reported	igd	0.0215361595480799	624.450651396963
438	17	14076	49386033	4.35211e-14	-0.350891	0.0464763	eqtl-a-ENSG00000239672	rs143481198	T	C	0.0166093	NME1	TRUE	reported	igd	0.00403317419965516	56.9927553965795
443	4	22808	103434253	2.1687e-11	0.0852353	0.0127325	eqtl-a-ENSG00000255398	rs3774937	C	T	0.320593	HCAR3	TRUE	reported	igd	0.00196097446106036	44.809854539298
444	6	19741	144385777	1.02259e-21	-0.254407	0.0265716	eqtl-a-ENSG00000255398	rs149110519	T	C	0.0526158	HCAR3	TRUE	reported	igd	0.00462212340690352	91.6597566354846
445	7	22594	28724374	1.0514e-09	-0.0799897	0.0131101	eqtl-a-ENSG00000255398	rs56388170	T	G	0.289189	HCAR3	TRUE	reported	igd	0.00164493230394141	37.2235408153987
446	7	21316	50370254	6.36209e-14	0.12487	0.0166485	eqtl-a-ENSG00000255398	rs149007767	T	C	0.149708	HCAR3	TRUE	reported	igd	0.00263218034864513	56.2503530248586
447	12	9619	122727724	8.93305e-15	0.379869	0.0489919	eqtl-a-ENSG00000255398	rs117994838	C	T	0.0149184	HCAR3	TRUE	reported	igd	0.00621131088178021	60.1075232634031
448	12	22923	123162566	1e-200	0.436258	0.0115065	eqtl-a-ENSG00000255398	rs7966605	C	T	0.584727	HCAR3	TRUE	reported	igd	0.0590084994282868	1437.34966211067
449	12	6000	123788634	5.28311e-09	-0.254743	0.0436361	eqtl-a-ENSG00000255398	rs61953421	T	C	0.0189167	HCAR3	TRUE	reported	igd	0.00564808889845415	34.0696657136191
450	12	22115	123558705	3.1232e-29	-0.268176	0.023894	eqtl-a-ENSG00000255398	rs7964876	T	C	0.0658308	HCAR3	TRUE	reported	igd	0.00566380643982053	125.957148713778
451	12	18328	123867183	1.42594e-15	0.24553	0.0307555	eqtl-a-ENSG00000255398	rs116904769	C	T	0.0387853	HCAR3	TRUE	reported	igd	0.00346530043662597	63.7259252782989
452	14	21404	35572163	1.27409e-14	-0.152076	0.0197289	eqtl-a-ENSG00000255398	rs111778408	A	G	0.100785	HCAR3	TRUE	reported	igd	0.00276832287879717	59.4121181780472
453	17	22923	38166879	3.02928e-09	0.0726252	0.0122471	eqtl-a-ENSG00000255398	rs8078723	C	T	0.379928	HCAR3	TRUE	reported	igd	0.00153169038386073	35.1617321755249
454	18	23628	47480507	3.28927e-15	0.141794	0.0179956	eqtl-a-ENSG00000265681	rs17715292	C	A	0.124375	RPL17	TRUE	reported	igd	0.00262069473543306	62.079224516211
455	18	23058	46992743	1e-200	1.28331	0.030031	eqtl-a-ENSG00000265681	rs112025123	C	T	0.0360805	RPL17	TRUE	reported	igd	0.0733840545741335	1825.93745619564
456	18	23500	47072980	2.57336e-16	-0.120698	0.0147344	eqtl-a-ENSG00000265681	rs55679522	C	T	0.204014	RPL17	TRUE	reported	igd	0.00284727264366662	67.0962539091263
